# Supplementary material for: Inhibition of complement C3 prevents osteoarthritis progression in guinea pigs by blocking STAT1 activation
Source: Commun Biol. 2024 Mar 27;7:370. doi: 10.1038/s42003-024-06051-6 (PMC10973449; doi:10.1038/s42003-024-06051-6)
Supplement: Supplementary file 4 — Supplementary Data 1 [file 42003_2024_6051_MOESM4_ESM.xlsx]

## Sheet: Sheet1
PCR primer name	Primer sequence
C3P01	Biotin-5’-GCTGTCAACA GGGATGGGAG GAAG -3’; (sense)
C3P02	Biotin-5’-TTAGTAGCA GGAGCAGCAGG CTG-3’ (reverse)
C3P05	5’-CAT TTC AGA TGG GCT TTG AGG TAT G-3’ (reverse)
C3P06	5’-ATG AGG TCC AAG ACA TCT GCG GTG-3’ (forward)
C3P07	5’- GGA GCC AGA TAA AAA GCC AGC TCC AG -3’ (forward)
C3P08	5’-GCT GGG ACA GTG CAG GGT CAG -3’ (reverse)
C3P09	5’- AGG TTA CTC ACC CCA TGG ACA TGT TGG -3’ (forward)
C3P10	5’-GAC AGG TAC AAA AGC TCT AGA AAT GAG -3’ (forward)
C3P11	5'-CTC ACT TGG ATA GTG AAC TCC TGC AC-3’ (forward)
C3P12	5’- GAA TCT CTC TGT AGG CTG GGA GTC -3’ (reverse)
C3P13	5’- AGT GTT CGA CTG ATA AAC GCA TGG C -3’ (forward)
C3P14	5’- GCA GCA TGA ATG CAG CTG CAC -3’ (reverse)
C3P15	5'-ACG CGG ATC CGT GCA GGG TCA GAG GGA CAG AGG G-3 '
C3P16	5’-GTA CCG GAATTC CAT GGG GAG AAG GGG GGG CTG-3
C3P17	5’- GTA CCG GAATTC GCT GTC AAC AGG GAT GGG AGG AAG ACC-3’
C3P18	5’- GTA CCG GAATTC CTC ACT TGG ATA GTG AAC TCC TGC ACA TAC CTC A-3’
C3P19	5’- GTA CCG GAATTC ACA TCT GCG GTG GGG GGT TCT CC-3’
C3P20	5’- GTA CCG GAATTC TGG GGA TGA GGT CCA AGA CAT CTG CG-3’
C3P21	5’- GTA CCG GAATTC GTG CAG CTG CAT TCA TGC TGC TGG-3’
P22	5’-TGC ACG GTG GCG CAG TAC AC -3’
P23	5’- GCT GTC CCC AGT GCA AGT GCA G -3’
C3P24	5’-CTA GAG TAC TGG GGA AAA CAT TTC TTC TTC TTC TTT-3’
C3P25	5’-CAA ATG TTT TCC CCA GTA CTC TAG AAC TCT GCT TCT TGG AGG GTC-3’
C3P26	5’-CAC GAG ATG AAA CTG GGA GTT TCT GTG CTG -3’
C3P27	5’-AGA AAC TCC CAG TTT CAT CTC GTG TTT TCT AGC TCA TGT GCA GGG-3’
C3P28	5’-AGA GGA GTA GGA AGT GTT CGA CTG ATA AAC GC-3’
C3P29	5’-CAG TCG AAC ACT TCC TAC TCC TCT CTC TGT AGG CTG GGA GTC AG-3’
C3P34	5’-GGA TGT TCC AGT CAC TGT TAC TGT CCA CG-3’
C3P35	5’-GAC GAG TTC CGG AAT GTC CCA AGA CAA G-3'
P36	5-GAA GGT CGG AGT CAA CGG ATT TGG TC-3’
P37	5-TTG GTG GTG CAG GAG GCA TTG-3’
P39	5’-CAC GAA GAA GCA GGA GCT CTC-3'
P40	5’-CTG AGC TCT GTA CGT AGC ACT GAG-3’
P41	5’-GCC CTC AAC GAC CAC TTT GT-3’
P42	5’-GTC TTA CTC CTT GGA GGC CAT G-3’
