# Supplementary material for: Inhibition of complement C3 prevents osteoarthritis progression in guinea pigs by blocking STAT1 activation
Source: Commun Biol. 2024 Mar 27;7:370. doi: 10.1038/s42003-024-06051-6 (PMC10973449; doi:10.1038/s42003-024-06051-6)
Supplement: Supplementary file 5 — Supplementary Data 2 [file 42003_2024_6051_MOESM5_ESM.xlsx]

## Sheet: Sheet1
Unique peptide number in the extracellular proteins from human primary chondrocytes treated with IL-1β and control
		Group 1		Group 2
Protein name	UniProt ID	IL-1β	Control	IL-1β	Control
Complement C3	P01024	44	16	58	8
Complement factor B	P00751	17	13	22	0
Complement C1s subcomponent	P09871	5	15	14	11
Complement C1r subcomponent (C1R)	P00736	10	12	8	3
Complement factor H	P08603	0	0	8	2
Complement C1q tumor necrosis factor- related protein 1	Q9BXJ1	3	0	0	0
Complement C2	P06681	3	0	1	0
Complement C4-A	P0C0L4	1	1	2	0
Complement C9	P02748	1	0	0	0
Complement C1s subcomponent	C9IZP8	1	0	0	0
Complement factor I	P05156	1	1	1	0
Plasma protease C1 inhibitor	P05155	0	0	7	4
MMP3	P08254	31	14	16	2
MMP1	P03956	24	3	10	0
MMP2	P08253	22	16	9	0
MMP10	P09238	5	0	1	0
Metalloproteinase inhibitor 2	P16035	4	5	5	7
Metalloproteinase inhibitor 1	P01033	2	2	2	3
ADAMTS-like protein 1	Q8N6G6	2	2	0	0
ADAMTS1	Q9UHI8	1	0	1	0
A disintegrin and metalloproteinase with thrombospondin motifs 5	Q9UNA0	1	0	1	0
Interleukin-6	P05231	11	9	9	0
Interleukin-1 beta	P01584	4	0	3	0
Interleukin-8	P10145	0	0	2	0
Cytokine receptor-like factor 1	O75462	4	0	0	0
Macrophage colony-stimulating factor 1	P09603	2	1	5	3
EGF-like repeat and discoidin I-like domain-containing protein 3	O43854	10	5	0	0
EGF-containing fibulin-like extracellular matrix protein 1	Q12805	8	7	3	2
EGF-containing fibulin-like extracellular matrix protein 2	O95967	1	1	0	0
TGF-beta-induced protein ig-h3	Q15582	23	20	6	2
Transforming growth factor beta-1 proprotein	P01137	2	0	0	0
Latent-transforming growth factor beta-binding protein 1	Q14766	0	0	6	5
Latent-transforming growth factor beta-binding protein 3	Q9NS15	0	0	2	0
Latent-transforming growth factor beta-binding protein 2	Q14767	0	0	1	1
Tumor necrosis factor-inducible gene 6 protein	P98066	4	0	1	0
Tumor necrosis factor receptor superfamily member 11B	O00300	1	0	0	0
Hepatocyte growth factor activator	Q04756	0	1	2	0
Chitinase-3-like protein 1	P36222	21	19	0	13
Chitinase-3-like protein 2	Q15782	9	8	2	4
Chitinase domain-containing protein 1	Q9BWS9	2	1	0	0
Insulin-like growth factor-binding protein7	Q16270	6	4	0	2
Insulin-like growth factor-binding protein 3	P17936	4	0	2	0
Insulin-like growth factor-binding protein 6	P24592	2	2	0	1
Insulin-like growth factor-binding protein 5	P24593	1	0	2	2
Platelet-derived growth factor receptor-like protein	Q15198	4	0	0	0
Insulin-like growth factor-binding protein 4	P22692	0	0	2	2
Tenascin	P24821	0	0	23	6
Glia-derived nexin	P07093	19	6	8	0
Clusterin	P10909	17	13	8	10
Decorin	P07585	15	16	19	9
Ceruloplasmin	P00450	0	0	13	0
Target of Nesh-SH3	Q7Z7G0	0	0	12	0
Lumican	P51884	14	15	10	8
Inhibin beta A chain	P08476	14	0	2	0
Nucleobindin-1	Q02818	14	13	4	2
Phospholipid transfer protein	P55058	14	5	6	0
Fibronectin	P02751	11	9	58	35
Fibulin-1	P23142	10	10	11	3
Fibrillin-2	P35556	2	0	3	0
Fibulin-5	Q9UBX5	2	0	0	0
Prolargin	P51888	8	3	2	0
Pigment epithelium-derived factor	P36955	8	8	1	1
Pentraxin-related proteinPTX3	P26022	7	7	5	3
Cathepsin B	P07858	7	6	0	0
Procollagen C-endopeptidase enhancer 1	Q15113	7	5	1	1
Lactadherin	Q08431	7	6	0	0
Growth arrest-specific protein 6	Q14393	7	0	0	0
SPARC	P09486	6	6	0	4
Aggrecan core protein	P16112	5	5	5	0
SPARC-related modular calcium-binding protein1	Q9H4F8	5	1	0	0
Fibromodulin	Q06828	5	2	1	0
Proenkephalin-A	P01210	5	2	0	1
Leukemia inhibitory factor	P15018	5	0	2	0
Fibrillin-1	P35555	5	6	5	2
Follistatin-related protein 1	Q12841	4	4	2	2
Tetranectin	P05452	0	4	2	4
Beta-2-microglobulin	P61769	4	2	5	4
Immunoglobulin superfamily containing leucine-rich repeat protein	O14498	4	3	3	3
Galectin-3-binding protein	Q08380	4	1	3	0
Biglycan	P21810	4	5	10	7
Versican core protein	P13611	4	0	1	0
C-type lectin domain family 11 member A	Q9Y240	4	1	0	0
Hemicentin-1	Q96RW7	0	3	0	0
Vasorin	Q6EMK4	3	4	6	1
Annexin A2	P07355	3	2	0	1
Annexin A1	P04083	3	4	0	0
Annexin A5	P08758	2	1	0	0
Calreticulin	P27797	3	0	0	0
Dystroglycan	Q14118	3	2	0	0
Alpha-2-macroglobulin	P01023	3	4	19	12
Alpha-fetoprotein	P02771	3	3	1	0
Follistatin	P19883	3	1	0	0
Procathepsin L	P07711	3	4	0	0
highly similar to Dickkopf-related protein 3	B4DID6	3	0	0	0
Cystatin-C	P01034	3	2	2	3
Galectin-1	P09382	3	2	3	4
Osteomodulin	Q99983	0	3	0	0
Serotransferrin	P02787	0	2	0	0
Galectin-3	P17931	2	0	0	0
Angiopoietin-related protein 2	Q9UKU9	2	0	0	0
Nidogen-2	Q14112	2	0	9	4
Neuroserpin	Q99574	2	3	1	0
Olfactomedin-like protein 3	Q9NRN5	2	3	0	0
Olfactomedin-like protein 2B	Q68BL8	0	0	0	1
Meteorin-like protein	Q641Q3	2	0	0	0
Tetranectin	P0545	2	0	0	0
Dickkopf-related protein 3	Q9UBP4	2	2	1	0
Angiopoietin-related protein 2	Q9UKU9	2	0	0	0
Syntenin-1	O00560	2	0	0	0
Angiopoietin-related protein 7	O43827	0	2	0	0
Twisted gastrulation protein homolog 1	Q9GZX9	0	1	0	0
Vitronectin	P04004	1	1	1	0
Stanniocalcin-1	P52823	1	0	0	0
Retinol-binding protein 4	P02753	1	0	1	1
Bone morphogenetic protein (BMP) 1	P13497	1	0	4	0
Thyroxine-binding globulin	P05543	1	2	0	0
Melanoma-derived growth regulatory protein	Q16674	1	0	1	2
Phosphatidylethanolamine-binding protein 1	P30086	1	0	0	0
Coiled-coil domain-containing protein 80	Q76M96	1	1	4	1
Vitamin K-dependent protein S	P07225	1	0	0	0
Kininogen-1	P01042	0	1	0	0
Collagen alpha-2(I) chain	P08123	36	44	71	0
Collagen alpha-1(I) chain	P02452	0	23	0	48
Collagen alpha-1(III) chain	P02461	0	14	42	31
Collagen alpha-1(XII) chain	Q99715	0	0	88	0
Collagen, type I, alpha 1, isoform CRA_a	D3DTX7	0	17	2	2
Cartilage acidic protein 1	Q9NQ79	18	6	9	0
Collagen alpha-1(VI) chain	P12109	14	12	33	0
Collagen alpha-1(V) chain	P20908	3	2	6	0
Collagen alpha-1(VII) chain	Q02388	0	0	19	0
Collagen alpha-1(XIV) chain	Q05707	0	0	23	13
Collagen alpha-1(IV) chain	P02462	0	0	4	3
Collagen alpha-2(IV) chain P	P08572	0	0	19	9
Collagen alpha-2(VI) chain	P12110	11	9	22	9
Collagen alpha-2(V) chain	P05997	5	2	34	24
Collagen alpha-3(VI) chain	P12111	0	4	81	23
Collagen alpha-1(XV) chain	P39059	0	0	1	1
Collagen alpha-1(II) chain	P02458	0	0	0	2
Laminin subunit alpha-4	Q16363	0	0	21	6
Laminin subunit beta-1	P07942	0	0	19	9
Laminin subunit beta-2	P55268	0	0	17	8
Laminin subunit gamma-1	P11047	0	0	18	14
Hyaluronan and proteoglycan link protein 1	P10915	12	10	2	0
EMILIN-1	Q9Y6C2	0	0	11	2
Nidogen-1	P14543	0	0	8	1
Thrombospondin-3	P49746	0	0	6	3
Sushi, von Willebrand factor type A, EGF and pentraxin domain-containing protein 1	Q4LDE5	0	0	6	0
Fibronectin	B4DN21	0	0	5	1
Syndecan-4	P31431	0	0	4	1
Thrombospondin-2	P35442	0	0	4	1
Neuropilin-1	O14786	0	0	3	0
Matrix-remodeling-associated protein 5	Q9NR99	0	0	3	0
Laminin subunit alpha-2	P24043	0	0	3	0
Sushi, nidogen and EGF-like domain-containing protein 1	Q8TER0	0	0	2	0
Growth-regulated alpha protein	P09341	0	0	1	0
Testican-1	Q08629	0	0	1	0
Neuroblastoma suppressor of tumorigenicity 1	P41271	0	0	1	1
Protein CutA	O60888	0	0	1	1
Immunoglobulin kappa constant	P01834	0	0	1	0
Apolipoprotein B-100	P04114	0	0	1	0
Extracellular matrix protein 1	Q16610	9	9	10	2
Cartilage oligomeric matrix protein	P49747	8	9	11	9
Basement membrane-specific heparan sulfate proteoglycan core protein	P98160	7	7	7	7
Lipopolysaccharide-binding protein	P18428	2	0	0	0
Proteoglycan 4	Q92954	1	0	6	1
Alpha-1 antitrypsin	P01009	21	11	0	0
Alpha-1-antitrypsin	P01009	18	10	4	0
Alpha-1-antichymotrypsin	P01011	14	7	5	0
Plasminogen activator inhibitor 1	P05121	10	10	2	2
Antithrombin-III	P01008	7	7	1	1
Inter-alpha-trypsin inhibitor heavy chain H2	P19823	3	4	2	1
Xylosyltransferase 1	Q86Y38	0	0	6	0
Lysyl oxidase homolog 3	P58215	0	0	3	0
Adipocyte enhancer-binding protein 1	Q8IUX7	0	0	3	0
Pappalysin-1	Q13219	0	0	2	0
Fibulin-2	P98095	0	0	1	0
Protein FAM3C	Q92520	0	0	1	1
Trypsin-2	P07478	0	0	1	0
Epididymis-specific alpha-mannosidase	Q9Y2E5	0	0	1	0
Membrane metallo-endopeptidase-like 1	Q495T6	0	0	1	0
SH3 domain-binding glutamic acid-rich-like protein	O75368	0	0	0	3
Cystatin-M	Q15828	0	0	0	2
Peroxidasin homolog	Q92626	0	0	0	2
Immunoglobulin lambda-like polypeptide 5	B9A064	0	0	0	1
Apolipoprotein C-III	P02656	0	0	0	1
Trypsin-3	P35030	0	0	0	1
Vitelline membrane outer layer protein 1 homolog	Q7Z5L0	0	0	0	1
Dermatopontin	Q07507	0	0	0	1
Corneodesmosin	Q15517	0	0	0	1
Suprabasin	Q6UWP8	0	0	0	1
CCN family member 1	O00622	0	0	0	1
Sulfhydryl oxidase 1	O00391	25	16	23	30
Multifunctional procollagen lysine hydroxylase and glycosyltransferase LH3	O60568	7	5	5	0
Plasma alpha-L-fucosidase	Q9BTY2	5	3	0	0
Serine protease HTRA1	Q92743	5	3	0	0
Ectonucleotide pyrophosphatase/phosphor-diesterase family member 2	Q13822	5	0	13	0
Carboxypeptidase Q	Q9Y646	5	4	0	0
Extracellular serine/threonine protein kinase FAM20C	Q8IXL6	4	0	0	0
Neutrophil gelatinase-associated lipocalin	P80188	3	0	2	0
N-acetylglucosamine-1-phosphotransferase subunit gamma	Q9UJJ9	3	1	0	0
Peptidyl-glycine alpha-amidating monooxygenase	P19021	3	0	1	0
Glucose-6-phosphate isomerase	P06744	3	4	0	0
Glutaminyl-peptide cyclotransferase	Q16769	3	0	0	0
Biotinidase	P43251	3	1	0	0
Fructose-bisphosphate aldolase C	P09972	3	2	0	0
Mannan-binding lectin serine protease 1	P48740	2	3	3	1
Extracellular superoxide dismutase [Cu-Zn]	P08294	2	0	0	1
Prostaglandin-H2 D-isomerase	P41222	2	2	0	1
Carboxypeptidase E	P16870	2	0	0	0
Neuroendocrine convertase 1	P29120	2	0	1	0
Nicotinamide phosphoribosyltransferase	P43490	1	0	0	0
Sphingomyelin phosphodiesterase	P17405	1	0	0	0
Lactotransferrin	P02788	1	2	1	1
C-C motif chemokine 2	P13500	1	0	2	0
Carboxypeptidase A4	Q9UI42	1	5	0	0
